# Supplementary material for: The Assembly of Tropical Dry Forest Tree Communities in Anthropogenic Landscapes: The Role of Chemical Defenses
Source: Plants (Basel). 2022 Feb 14;11(4):516. doi: 10.3390/plants11040516 (PMC8877018; doi:10.3390/plants11040516)
Supplement: Supplementary file 1 [file plants-11-00516-s001.zip]

Archive with 5 entries (5 files):
- Table S3_Comparisons of T-statistics between habitats.pdf
- Figure S1_Traits values along the phylogenetic tree.pdf
- Figure S2_Relationships between traits at species level.pdf
- Table S1_Phytochemical concentrations for studied species.pdf
- Table S2_Phylogenetic signal for the studied traits.pdf
